# Supplementary material for: Analysis of gene variants in the GASH/Sal model of epilepsy
Source: PLoS One. 2020 Mar 13;15(3):e0229953. doi: 10.1371/journal.pone.0229953 (PMC7069730; doi:10.1371/journal.pone.0229953)
Supplement: S1 Table — (XLSX) [file pone.0229953.s002.xlsx]

## Sheet: Quality analysis of the reads
		Supplementary Table 1: Quality analysis of the reads.
		Sample	Total sequences	Sequence length	%GC
		HAMSTER1_S16_R1_001_FASTQ	222050322	35-151	46
		HAMSTER1_S16_R2_001_FASTQ	222050322	35-151	46
		HAMSTER1_S17_R1_001_FASTQ	202306354	35-151	47
		HAMSTER1_S17_R2_001_FASTQ	202306354	35-151	47
		HAMSTER1_S18_R1_001_FASTQ	238011404	35-151	47
		HAMSTER1_S18_R2_001_FASTQ	238011404	35-151	47
		HAMSTER1_S19_R1_001_FASTQ	202461251	35-151	47
		HAMSTER1_S19_R2_001_FASTQ	202461251	35-151	47
		HAMSTER1_S20_R1_001_FASTQ	227240384	35-151	46
		HAMSTER1_S20_R2_001_FASTQ	227240384	35-151	46
