# Supplementary material for: Analysis of gene variants in the GASH/Sal model of epilepsy
Source: PLoS One. 2020 Mar 13;15(3):e0229953. doi: 10.1371/journal.pone.0229953 (PMC7069730; doi:10.1371/journal.pone.0229953)
Supplement: S2 Table — (XLSX) [file pone.0229953.s003.xlsx]

## Sheet: Quality analysis of alignments
	Supplementary Table 2: Quality analysis of alignments
	Sample	Total	Aligned	Unmapped	Paired	Pair Duplicates	Insert Size
	HAMSTER1_S16	451671223	445945580 (98,73%)	5725643 (1,27%)	444415207 (98,39%)	120234832 (26,62%)	171
	HAMSTER1_S17	411737699	406908646 (98,83%)	4829053 (1,17%)	405646365 (98,52)	125963342 (30,59%)	169
	HAMSTER1_S18	485818573	480830611 (98,97%)	4987962 (1,03%)	479598522 (98,72%)	139967394 (28,81%)	151
	HAMSTER1_S19	414438018	410407294 (99,03%)	4030724 (0,97%)	409368402 (98,78%)	116855310 (28,2%)	153
	HAMSTER1_S20	464312275	460548012 (99,19%)	3764263 (0,81%)	459581535 (98,98%)	113263670 (24,39%)	142
