# Supplementary material for: Analysis of gene variants in the GASH/Sal model of epilepsy
Source: PLoS One. 2020 Mar 13;15(3):e0229953. doi: 10.1371/journal.pone.0229953 (PMC7069730; doi:10.1371/journal.pone.0229953)
Supplement: S3 Table — (XLSX) [file pone.0229953.s004.xlsx]

## Sheet:  High impact variants
	Supplementary Table 3: High impact variants
	Reference	Position	Reference base	Alternative base	Gene name
	NW_004801605.1	12404899	C	CA	LOC101833032
	NW_004801605.1	12405512	G	GCA	LOC101833032
	NW_004801605.1	12405517	TTC	T	LOC101833032
	NW_004801605.1	12646647	T	C	LOC101834594
	NW_004801605.1	12656578	TC	T	LOC101834859
	NW_004801606.1	22349951	T	C	Hrh4
	NW_004801607.1	21265092	C	CCAGGTGAATGCT	Msh3
	NW_004801608.1	13637158	A	G	Arfgef3
	NW_004801646.1	8861670	GAGGGCAGATAGCTCCT	G	LOC101834900
	NW_004801649.1	4834863	CT	C	LOC101837966
	NW_004801649.1	4835537	A	ACTCTG	LOC101837966
	NW_004801662.1	43290	TA	T	LOC101824446
	NW_004801668.1	7091161	CT	C	Dram2
	NW_004801678.1	6850319	C	CTT	Asb14
	NW_004801686.1	9877842	C	CT	LOC101826901
	NW_004801709.1	1435564	G	GGTAA	Orc5
	NW_004801723.1	6139872	AG	A	Arhgef38
	NW_004801726.1	5097919	T	G	LOC101831612
	NW_004801785.1	1432683	TAAAAAA	TAAAA,T	LOC101824912
	NW_004801895.1	271715	AC	A	LOC101823256
	NW_004806193.1	1431	G	A	LOC106022967
