# Supplementary material for: Analysis of gene variants in the GASH/Sal model of epilepsy
Source: PLoS One. 2020 Mar 13;15(3):e0229953. doi: 10.1371/journal.pone.0229953 (PMC7069730; doi:10.1371/journal.pone.0229953)
Supplement: S4 Table — (XLSX) [file pone.0229953.s005.xlsx]

## Sheet: Moderate impact variants
		Supplementary Table 4: Moderate impact variants
		Reference	Position	Reference base	Alternative base	Gene name
		NW_004801604.1	33387548	C	T	Kank1
		NW_004801604.1	53825850	C	T	Mrpl21
		NW_004801604.1	68441176	C	T	Fgfr2
		NW_004801604.1	77144634	A	G	Usp31
		NW_004801604.1	77653451	T	C	Otoa
		NW_004801605.1	11869036	G	A	LOC101829847
		NW_004801605.1	12078924	C	T	LOC101831186
		NW_004801605.1	12096469	A	G	LOC101830737
		NW_004801605.1	12142785	T	A	LOC101831449
		NW_004801605.1	12142847	T	G	LOC101831449
		NW_004801605.1	12143426	T	C	LOC101831449
		NW_004801605.1	12155189	G	T	LOC101831715
		NW_004801605.1	12214664	A	C	LOC101832242
		NW_004801605.1	12271459	A	C	LOC101832506
		NW_004801605.1	12311701	C	T	LOC101831802
		NW_004801605.1	12343112	T	C	LOC101832764
		NW_004801605.1	12356978	G	A	LOC101832062
		NW_004801605.1	12357186	G	T	LOC101832062
		NW_004801605.1	12357212	T	C	LOC101832062
		NW_004801605.1	12357235	A	G	LOC101832062
		NW_004801605.1	12357242	G	C	LOC101832062
		NW_004801605.1	12357432	G	T	LOC101832062
		NW_004801605.1	12357502	A	C,G	LOC101832062
		NW_004801605.1	12357571	A	G	LOC101832062
		NW_004801605.1	12405505	G	T	LOC101833032
		NW_004801605.1	12405539	A	G	LOC101833032
		NW_004801605.1	12507445	C	T	LOC101833807
		NW_004801605.1	12508153	C	T	LOC101833807
		NW_004801605.1	12508169	C	T	LOC101833807
		NW_004801605.1	12547151	C	A	LOC101833364
		NW_004801605.1	12547729	G	A	LOC101833364
		NW_004801605.1	12573406	T	C	LOC101834143
		NW_004801605.1	12601773	T	A	LOC101834143
		NW_004801605.1	12602012	C	T	LOC101834143
		NW_004801605.1	12646932	G	C	LOC101834594
		NW_004801605.1	12647361	T	C	LOC101834594
		NW_004801605.1	12655818	T	C	LOC101834859
		NW_004801605.1	12655914	C	G	LOC101834859
		NW_004801605.1	12655923	A	G	LOC101834859
		NW_004801605.1	12656350	C	T	LOC101834859
		NW_004801605.1	13540993	T	G	Bbox1
		NW_004801605.1	13811186	T	C	Ccdc34
		NW_004801605.1	13821914	T	C	Lgr4
		NW_004801605.1	13821927	C	T	Lgr4
		NW_004801605.1	13822689	T	C	Lgr4
		NW_004801605.1	17465760	C	T	LOC101839426
		NW_004801605.1	17480669	G	A	LOC101839426
		NW_004801605.1	18029712	A	G	Elp4
		NW_004801605.1	19103353	A	G	Qser1
		NW_004801605.1	19104680	G	C	Qser1
		NW_004801606.1	15028929	C	T	Mep1b
		NW_004801606.1	15029009	T	A	Mep1b
		NW_004801606.1	15032974	C	T	Mep1b
		NW_004801606.1	15486349	C	T	Ttr
		NW_004801606.1	15489142	G	A	Ttr
		NW_004801606.1	15534924	T	C	Dsg2
		NW_004801606.1	15535038	G	C	Dsg2
		NW_004801606.1	15548523	T	C	Dsg2
		NW_004801606.1	15599750	G	T	Dsg3
		NW_004801606.1	15708551	C	CTGT	Dsg1
		NW_004801606.1	22350013	C	G	Hrh4
		NW_004801606.1	22966232	C	T	Lama3
		NW_004801606.1	23461634	A	G	Cables1
		NW_004801606.1	24946923	T	C	Greb1l
		NW_004801606.1	26245194	A	G	Rttn
		NW_004801606.1	31432577	T	C	Znf516
		NW_004801606.1	31471025	C	T	Znf516
		NW_004801606.1	35472972	G	C	Nkd2
		NW_004801607.1	14788919	G	A	Tmem174
		NW_004801607.1	17521023	G	A	Sv2c
		NW_004801607.1	19880184	T	G	Dmgdh
		NW_004801607.1	20099281	C	T	Jmy
		NW_004801607.1	20442994	A	G	Cmya5
		NW_004801607.1	20894316	C	T	LOC101834153
		NW_004801607.1	20957767	GTTA	G	Zfyve16
		NW_004801607.1	20968228	T	C	Zfyve16
		NW_004801607.1	20968263	C	G	Zfyve16
		NW_004801607.1	21014011	T	C	Fam151b
		NW_004801607.1	21038937	C	T	Ankrd34b
		NW_004801607.1	21262959	A	T	Msh3
		NW_004801607.1	22165567	T	A	Atg10
		NW_004801609.1	796167	C	T	Cd163
		NW_004801609.1	1493655	A	G	Apobec1
		NW_004801609.1	29108409	C	T	Ufl1
		NW_004801610.1	15112428	G	A,T	Riok1
		NW_004801612.1	24046076	T	C	Wwp1
		NW_004801612.1	24078802	C	T	Wwp1
		NW_004801614.1	1806151	T	G	Wdr81
		NW_004801614.1	1859621	C	T	Smyd4
		NW_004801614.1	3621298	T	A	LOC101832614
		NW_004801614.1	4517764	T	G	Mybbp1a
		NW_004801614.1	7343167	C	G	Tmem102
		NW_004801614.1	7363429	C	T	Chrnb1
		NW_004801614.1	7371128	T	C	Zbtb4
		NW_004801614.1	7483871	G	T	Cd68
		NW_004801614.1	17781704	T	A	Arf1
		NW_004801614.1	19508693	A	G	Mfap3
		NW_004801614.1	19508699	T	C	Mfap3
		NW_004801618.1	4813362	T	G	Slc12a1
		NW_004801620.1	5584410	G	A	Zeb2
		NW_004801620.1	22955306	C	G	Kcnh7
		NW_004801624.1	5341670	T	C	Ubald2
		NW_004801624.1	5916935	A	G	LOC101826089
		NW_004801624.1	5924797	G	A	LOC101826089
		NW_004801624.1	5925502	G	A	LOC101826089
		NW_004801624.1	5977082	T	C	Tsen54
		NW_004801624.1	5999697	A	G	Kiaa0195
		NW_004801624.1	6526093	T	C	Grin2c
		NW_004801624.1	6577412	C	G	Tmem104
		NW_004801624.1	6812576	T	A	Cd300a
		NW_004801624.1	6812710	A	G	Cd300a
		NW_004801624.1	6812764	T	A	Cd300a
		NW_004801624.1	6812765	A	C	Cd300a
		NW_004801624.1	6812767	C	T	Cd300a
		NW_004801624.1	6812779	A	C	Cd300a
		NW_004801624.1	6812860	T	G	Cd300a
		NW_004801624.1	7827600	C	T	Sdk2
		NW_004801624.1	7959978	G	A	LOC101829515
		NW_004801624.1	11650472	G	A	LOC101829788
		NW_004801624.1	18954208	A	T	Itga2b
		NW_004801624.1	19809765	T	G	Arhgap27
		NW_004801624.1	20086193	C	T	Rundc1
		NW_004801624.1	20108256	T	G	LOC101826700
		NW_004801624.1	20109452	A	G	LOC101826700
		NW_004801624.1	20111909	C	T	LOC101826700
		NW_004801624.1	20268013	C	G	Wnk4
		NW_004801624.1	20380926	G	A	Plekhh3
		NW_004801625.1	14227047	G	A	LOC101837947
		NW_004801626.1	303448	G	A	Psme4
		NW_004801626.1	4792928	T	C	Fancl
		NW_004801629.1	16105814	T	C	Cysltr2
		NW_004801629.1	16498701	G	A	Fndc3a
		NW_004801629.1	18604072	A	G	Bmp1
		NW_004801629.1	18604073	A	C	Bmp1
		NW_004801631.1	5018742	C	G	Cep350
		NW_004801631.1	5037898	G	A	Cep350
		NW_004801633.1	7561056	G	A	Pitrm1
		NW_004801638.1	12122959	G	A	Dcstamp
		NW_004801639.1	4875892	C	T	Plekhh1
		NW_004801642.1	10030083	T	A	Nus1
		NW_004801642.1	10030106	G	A	Nus1
		NW_004801643.1	16860659	C	A	Pdc
		NW_004801643.1	16897084	A	G	LOC101824437
		NW_004801643.1	16899726	T	C	LOC101824437
		NW_004801643.1	16940906	G	A	Tpr
		NW_004801643.1	16974957	G	A	Prg4
		NW_004801643.1	16976795	C	T	Prg4
		NW_004801643.1	16985817	C	G	Prg4
		NW_004801646.1	7118260	A	G	Urb1
		NW_004801646.1	7139998	G	A	Urb1
		NW_004801646.1	7955581	G	A	Tiam1
		NW_004801646.1	8838486	T	G	LOC106021447
		NW_004801646.1	8838603	A	C	LOC106021447
		NW_004801646.1	8850058	G	A	LOC101833936
		NW_004801646.1	8853595	T	A,C	LOC101834188
		NW_004801646.1	9586732	C	T	Grik1
		NW_004801646.1	11567919	T	C	Adamts1
		NW_004801646.1	11759798	T	C	Cyyr1
		NW_004801647.1	8639751	G	A	Gdpd4
		NW_004801647.1	10362695	G	A,C	LOC101831232
		NW_004801649.1	2902529	A	G	Focad
		NW_004801649.1	4834926	A	T	LOC101837966
		NW_004801649.1	4835293	G	A	LOC101837966
		NW_004801649.1	4835524	A	G	LOC101837966
		NW_004801649.1	8821054	C	T	Plaa
		NW_004801649.1	12158394	A	G	Inadl
		NW_004801649.1	12185806	G	T	Inadl
		NW_004801649.1	12387966	G	A	Inadl
		NW_004801649.1	12734054	T	A	Angptl3
		NW_004801654.1	6217769	G	A	LOC101831499
		NW_004801655.1	11734774	A	C	Tnc
		NW_004801655.1	11757758	C	T	Tnc
		NW_004801658.1	12452510	T	A	Khdrbs2
		NW_004801662.1	43050	A	G	LOC101824446
		NW_004801662.1	262706	C	T	Herc6
		NW_004801663.1	5266727	C	A	Serpini2
		NW_004801663.1	5282541	C	G	Serpini2
		NW_004801668.1	7083611	G	A	Dram2
		NW_004801668.1	7091115	C	T	Dram2
		NW_004801670.1	2275532	G	A	Tril
		NW_004801672.1	6749407	C	A	LOC101838415
		NW_004801678.1	5605834	G	A	Dph3
		NW_004801678.1	5786922	T	C	Hacl1
		NW_004801678.1	5786927	C	T	Hacl1
		NW_004801678.1	5840054	C	CCCTCCT	Btd
		NW_004801678.1	5840096	A	G	Btd
		NW_004801678.1	5845773	C	T	Btd
		NW_004801678.1	6939839	T	C	Hesx1
		NW_004801678.1	7824244	T	A	Erc2
		NW_004801678.1	8959386	A	G	Cacna2d3
		NW_004801682.1	5610375	C	T	Nup155
		NW_004801682.1	6817890	T	C	LOC101826898
		NW_004801682.1	8423000	G	A	Adamts12
		NW_004801693.1	9148488	C	A	LOC106021870
		NW_004801694.1	1346065	C	T	Pank4
		NW_004801694.1	2202532	C	A	Tprg1l
		NW_004801694.1	2363336	C	T	Cep104
		NW_004801694.1	2380815	T	C	Cep104
		NW_004801694.1	3864162	C	T	Nphp4
		NW_004801694.1	3864213	C	T	Nphp4
		NW_004801694.1	6860341	C	T	Clstn1
		NW_004801694.1	7900249	G	A	LOC101832046
		NW_004801694.1	7936439	C	T	Masp2
		NW_004801694.1	7940745	C	T	Masp2
		NW_004801694.1	7945981	T	C	Masp2
		NW_004801694.1	7982172	T	C	Exosc10
		NW_004801697.1	4292026	A	G	Slc26a10
		NW_004801697.1	4305062	A	C	LOC101833950
		NW_004801698.1	5607647	A	G	Nckap5
		NW_004801698.1	5783906	C	T	Lypd1
		NW_004801706.1	5546847	A	T	Pcolce2
		NW_004801706.1	6001599	A	G	Gk5
		NW_004801707.1	5343391	C	G	Fryl
		NW_004801709.1	507793	C	G	Srpk2
		NW_004801709.1	513877	T	G	Kmt2e
		NW_004801716.1	6605952	A	G	Trio
		NW_004801716.1	7178723	G	T	Dnah5
		NW_004801716.1	7180414	C	T	Dnah5
		NW_004801717.1	5288486	T	C,G	LOC101822508
		NW_004801718.1	3132725	C	T	Phlpp1
		NW_004801721.1	102593	G	T	LOC101826129
		NW_004801726.1	4356314	C	A	Dennd1a
		NW_004801726.1	4630339	T	G	Gpr21
		NW_004801726.1	4823288	T	C	LOC101841749
		NW_004801726.1	4823331	C	A	LOC101841749
		NW_004801726.1	5057855	A	C	LOC101831081
		NW_004801726.1	5074724	G	A	LOC101842548
		NW_004801726.1	5097594	G	A	LOC101831612
		NW_004801726.1	5172705	C	T	LOC101842821
		NW_004801726.1	5172919	A	G	LOC101842821
		NW_004801726.1	5276362	C	G	LOC101843087
		NW_004801726.1	5917505	G	T	Dab2ip
		NW_004801731.1	1205657	G	C	Hlx
		NW_004801733.1	940761	G	A	Fam124b
		NW_004801733.1	1305922	G	A	Dock10
		NW_004801733.1	1909572	T	C	Nyap2
		NW_004801733.1	1954615	G	C	Nyap2
		NW_004801734.1	1913522	A	G	Lama1
		NW_004801737.1	2345813	G	A	Emilin3
		NW_004801737.1	2902999	A	C	Mafb
		NW_004801751.1	4142498	A	T	LOC101825519
		NW_004801767.1	2140984	T	G	LOC106022329
		NW_004801767.1	2140994	G	A	LOC106022329
		NW_004801767.1	2141008	G	T	LOC106022329
		NW_004801767.1	2141024	C	G	LOC106022329
		NW_004801767.1	2141029	G	C	LOC106022329
		NW_004801767.1	2141030	T	A	LOC106022329
		NW_004801767.1	2179012	C	G	LOC101844703
		NW_004801767.1	2179910	A	T	LOC101844703
		NW_004801767.1	2435377	A	G	Lair1
		NW_004801767.1	3047878	G	A	LOC101825271
		NW_004801767.1	3103999	A	C	LOC101825271
		NW_004801767.1	3151593	G	A	Leng1
		NW_004801767.1	3151632	G	A	Leng1
		NW_004801767.1	3153500	T	C	Leng1
		NW_004801778.1	804725	G	T	Tgif2
		NW_004801778.1	804827	G	A	Tgif2
		NW_004801778.1	2269113	A	ACAGCAGCAGCAG	Ncoa6
		NW_004801778.1	3413542	T	C	Bpifb1
		NW_004801779.1	138219	T	C	Sergef
		NW_004801779.1	159667	G	A	Sergef
		NW_004801784.1	1361847	G	A	Zswim3
		NW_004801784.1	1831930	G	C	Matn4
		NW_004801785.1	875842	G	T	Akap2
		NW_004801785.1	877582	G	A	Akap2
		NW_004801785.1	1115420	C	G	Svep1
		NW_004801785.1	1372892	C	T	Musk
		NW_004801785.1	1432683	TAAAAAA	TAAAA,T	LOC101824912
		NW_004801785.1	1974416	A	G	Znf483
		NW_004801785.1	2418129	T	G	Susd1
		NW_004801785.1	3038142	T	C	Slc46a2
		NW_004801794.1	1716914	G	C	Ppp1r26
		NW_004801794.1	1717116	G	A	Ppp1r26
		NW_004801794.1	1717310	A	G	Ppp1r26
		NW_004801794.1	1717326	G	T	Ppp1r26
		NW_004801794.1	1742643	A	G	Gbgt1
		NW_004801794.1	1750783	C	T	Gbgt1
		NW_004801794.1	1946737	T	G	Ak8
		NW_004801794.1	2085722	G	T	Ddx31
		NW_004801796.1	947781	A	G	Nup188
		NW_004801796.1	998447	C	T	Fam73b
		NW_004801796.1	1111368	TTGCTGC	T	Ier5l
		NW_004801799.1	1159106	G	A	LOC101837025
		NW_004801818.1	346768	A	G	Mast3
		NW_004801818.1	723014	A	G	Crtc1
		NW_004801830.1	1700786	G	A	Smap1
		NW_004801840.1	1373667	T	G	LOC101822718
		NW_004801859.1	757082	G	A	Znf777
		NW_004801866.1	345894	C	T	Cacna1a
		NW_004801866.1	480490	A	C	Lyl1
		NW_004801866.1	758629	T	C	Prdx2
		NW_004801871.1	234796	T	C	Krt15
		NW_004801871.1	302660	A	AGCCACCACCAAG	Krt14
		NW_004801871.1	322658	C	A	Krt16
		NW_004801871.1	322744	C	A	Krt16
		NW_004801871.1	459241	G	C	Jup
		NW_004801871.1	842338	A	G	Ghdc
		NW_004801878.1	312268	T	C	LOC101823523
		NW_004801878.1	312274	C	A	LOC101823523
		NW_004801878.1	312280	A	C	LOC101823523
		NW_004801878.1	312286	T	C	LOC101823523
		NW_004801895.1	350316	G	T	LOC101823526
		NW_004801895.1	357631	G	A	LOC101823526
		NW_004801900.1	104539	T	C	Gtf2h1
		NW_004801914.1	219484	C	G	Mylk3
		NW_004802087.1	13653	G	A	LOC101840442
		NW_004802087.1	13657	T	C	LOC101840442
		NW_004802087.1	13754	AGAGAGACTG	A	LOC101840442
		NW_004802087.1	13903	T	C	LOC101840442
		NW_004802087.1	13970	T	A	LOC101840442
		NW_004802087.1	14282	C	T	LOC101840442
		NW_004802087.1	14300	T	G	LOC101840442
		NW_004802087.1	14713	C	G	LOC101840442
		NW_004802087.1	14732	C	T	LOC101840442
		NW_004802087.1	14926	A	G	LOC101840442
		NW_004803261.1	1852	A	C	LOC101833044
		NW_004817165.1	579	T	C	LOC106023244
		NW_004817165.1	594	A	G	LOC106023244
		NW_004817165.1	642	G	T	LOC106023244
		NW_004817165.1	1911	T	C	LOC106023244
		NW_004817165.1	1912	G	A	LOC106023244
		S Table 4: Moderate impact variants
