# Supplementary material for: Analysis of gene variants in the GASH/Sal model of epilepsy
Source: PLoS One. 2020 Mar 13;15(3):e0229953. doi: 10.1371/journal.pone.0229953 (PMC7069730; doi:10.1371/journal.pone.0229953)
Supplement: S5 Table — (XLSX) [file pone.0229953.s006.xlsx]

## Sheet: Moderate impact variants 
	Supplementary Table 5. Moderate impact variants by VarElect
	Gene name	Description	Category	Matched Phenotypes	Matched Phenotypes Scount	Global Rank (Total Genes 6315)	Score
	Cacna1a	Calcium Voltage-Gated Channel Subunit Alpha1 A	Protein Coding	epilepsy, seizures	2	55	57.55
	Tsen54	TRNA Splicing Endonuclease Subunit 54	Protein Coding	epilepsy, seizures	2	230	24.65
	Btd	Biotinidase	Protein Coding	epilepsy, seizures	2	233	24.44
	Zeb2	Zinc Finger E-Box Binding Homeobox 2	Protein Coding	epilepsy, seizures	2	293	21.64
	Ttr	Transthyretin	Protein Coding	epilepsy, seizures	2	318	20.6
	Hesx1	HESX Homeobox 1	Protein Coding	epilepsy, seizures	2	361	19.17
	Grik1	Glutamate Ionotropic Receptor Kainate Type Subunit 1	Protein Coding	epilepsy, seizures	2	386	18.51
	Slc12a1	Solute Carrier Family 12 Member 1	Protein Coding	epilepsy, seizures	2	1096	8.7
	Jup	Junction Plakoglobin	Protein Coding	epilepsy, seizures	2	1438	5.41
	Grin2c	Glutamate Ionotropic Receptor NMDA Type Subunit 2C	Protein Coding	epilepsy, seizures	2	1954	2.13
	Kcnh7	Potassium Voltage-Gated Channel Subfamily H Member 7	Protein Coding	seizures	1	1995	1.33
	Cacna2d3	Calcium Voltage-Gated Channel Auxiliary Subunit Alpha2delta 3	Protein Coding	seizures	1	2111	0.88
